# Supplementary material for: A Longitudinal Examination between Chronotype and Insomnia in Youths: A Cross-Lagged Panel Analysis
Source: Clocks Sleep. 2024 Oct 10;6(4):557–67. doi: 10.3390/clockssleep6040037 (PMC11503325; doi:10.3390/clockssleep6040037)
Supplement: Supplementary file 1 [file clockssleep-06-00037-s001.zip]

Archive with 1 entries (1 files):
- clockssleep-3122214-supplementary.pdf
